# Supplementary material for: Identification and characteristics of muscle growth-related microRNA in the Pacific abalone, Haliotis discus hannai
Source: BMC Genomics. 2018 Dec 13;19:915. doi: 10.1186/s12864-018-5347-9 (PMC6293614; doi:10.1186/s12864-018-5347-9)
Supplement: Supplementary file 1 — Primers used for PCR and qRT-PCR. (XLSX 10 kb) [file 12864_2018_5347_MOESM1_ESM.xlsx]

## Sheet: Sheet1
Table S1 Primers used for PCR and qRT-PCR
primers	primer sequences (5′ → 3′)	application
BMP7-3′UTR-F	CTCGAGAGGCCGTTGTCATGAAATTCC	PCR
BMP7-3′UTR-R	GCGGCCGCCTGGCGTCACACTTTGTCAC	PCR
BMP7-3′UTR-DF	GCCCACATTGATGTACTGTATGAAAGGAGCCACCGTGGTA	PCR
BMP7-3′UTR-UR	TACCACGGTGGCTCCTTTCATACAGTACATCAATGTGGGC	PCR
novel_353-F	CGATACCCGGATTCTCCACCA	qRT-PCR
novel_45-F	CGTTTTGATTGTTGCTCAGAAAGC	qRT-PCR
novel_4-F	CGGTGAGGTAGTAGGTTGTATAGTT	qRT-PCR
novel_13-F	TTACCCTGTTGAACCGAGCTA	qRT-PCR
novel_18-F	AGTGGTTTTCCGTTGCACATG	qRT-PCR
hdh-miR-1984-F	TGCCCTATCCGTCAGGAACT	qRT-PCR
U6-F	ATTGGAACGATACAGAGAAGATTAG	qRT-PCR
BMP7-F	GCGGTCCCATCTTCGTCA	qRT-PCR
BMP7-R	TGCACGTTCTTTGTACAGCC	qRT-PCR
β-actin-F	GGTATCCTCACCCTCAAGT	qRT-PCR
β-actin-R	GGGTCATCTTTTCACGGTTG	qRT-PCR
