# Supplementary material for: Identification and characteristics of muscle growth-related microRNA in the Pacific abalone, Haliotis discus hannai
Source: BMC Genomics. 2018 Dec 13;19:915. doi: 10.1186/s12864-018-5347-9 (PMC6293614; doi:10.1186/s12864-018-5347-9)
Supplement: Supplementary file 2 — Small RNA sequencing Data. (XLSX 11 kb) [file 12864_2018_5347_MOESM2_ESM.xlsx]

## Sheet: Sheet1
Table S2 Small RNA sequencing Data
Sample	total reads	N% > 10%	low quality	5 adapter contamine	3 adapter null or insert null	with ployA/T/G/C	clean reads
L_1	24660191 (100.00%)	882	111755 (0.45%)	1989	468609 (1.90%)	6139	24070817 (97.61%)
		0		-0.0001		-0.0002
L_2	28430600 (100.00%)	1025	123301 (0.43%)	2906	655014 (2.30%)	6399	27641955 (97.23%)
		0		-0.0001		-0.0002
L_3	24043830 (100.00%)	171	97014 (0.40%)	1463	481650 (2.00%)	6183	23457349 (97.56%)
		0		-0.0001		-0.0003
S_1	21411956 (100.00%)	150	95486 (0.45%)	1476	550413 (2.57%)	5768	20758663 (96.95%)
		0		-0.0001		-0.0003
S_2	23277758 (100.00%)	82	79259 (0.34%)	1622	427905 (1.84%)	4684	22764206 (97.79%)
		0		-0.0001		-0.0002
S_3	27668201 (100.00%)	95	92788 (0.34%)	2104	781659 (2.83%)	6091	26785464 (96.81%)
		0		-0.0001		-0.0002
