# Supplementary material for: Identification and characteristics of muscle growth-related microRNA in the Pacific abalone, Haliotis discus hannai
Source: BMC Genomics. 2018 Dec 13;19:915. doi: 10.1186/s12864-018-5347-9 (PMC6293614; doi:10.1186/s12864-018-5347-9)
Supplement: Supplementary file 3 — Genomic location information of Small RNA. (XLSX 10 kb) [file 12864_2018_5347_MOESM3_ESM.xlsx]

## Sheet: Sheet1
Table S3 Summary of mapping of small RNA to the Haliotis discus hannai genome
Sample	Total sRNA	Mapped sRNA	"+" Mapped sRNA	"-" Mapped sRNA
S_1	18233124 (100.00%)	16468668	4137858	12330810
		-0.9032	-0.2269	-0.6763
S_2	21313015 (100.00%)	19703158	5424975	14278183
		-0.9245	-0.2545	-0.6699
S_3	23770342 (100.00%)	21888336	4886316	17002020
		-0.9208	-0.2056	-0.7153
L_1	22600985 (100.00%)	20312084	4130148	16181936
		-0.8987	-0.1827	-0.716
L_2	25571096 (100.00%)	23110979	4928179	18182800
		-0.9038	-0.1927	-0.7111
L_3	22108420 (100.00%)	20205095	4611878	15593217
		-0.9139	-0.2086	-0.7053
