# Supplementary material for: Identification and characteristics of muscle growth-related microRNA in the Pacific abalone, Haliotis discus hannai
Source: BMC Genomics. 2018 Dec 13;19:915. doi: 10.1186/s12864-018-5347-9 (PMC6293614; doi:10.1186/s12864-018-5347-9)
Supplement: Supplementary file 4 — The information of known miRNAs and novel miRNAs. (XLSX 18 kb) [file 12864_2018_5347_MOESM4_ESM.xlsx]

## Sheet: Sheet1
Table S4 Summary of miRNA's identified in Haliotis discus hannai muscle
number	category	microRNA name	mature_sequence
1	novel miRNA	novel_1	aacccguagauccgaacuugu
2		novel_101	ugguuaaagacugucgcuaauu
3		novel_102	uugauucuggauucgggcucucg
4		novel_105	uggauuucccaagauccgugauc
5		novel_106	augguguaauuuugaugucucggu
6		novel_109	aaugaccuucucacgauaccca
7		novel_11	ugccauuuuuaucagucacugugu
8		novel_118	aacagcucuguagccuuguggu
9		novel_121	cuuacgaucuuccuagcacuga
10		novel_124	aagguuuguaggcugaaaugg
11		novel_125	ccgugacuucacgugauucuggg
12		novel_127	uuaguccggacaaagacguau
13		novel_13	uuacccuguugaaccgagcuagug
14		novel_130	acagucagucgacucucuugc
15		novel_131	uacgguguggagaaagggugug
16		novel_135	uucguucuugcuacugcuaaaca
17		novel_137	ugguuuauucucucugccgagu
18		novel_138	uaugucuguuacaugguccugu
19		novel_139	acaagggacgucaugucaucgu
20		novel_142	uauggucucuguguacaccaac
21		novel_144	uagcgagaacuagcaucugacu
22		novel_147	auuucagucaacaaaccuucc
23		novel_149	ugauaugugggucucggguucac
24		novel_15	aauugcacucgucccggccugc
25		novel_150	auguugauuccggaaguagaau
26		novel_152	ucaguuaucucccuuguuucgg
27		novel_153	uucgggguuaucggauuuguagc
28		novel_154	aaagacaagugaguuaacugacu
29		novel_155	aacacugcgucagaggauuugc
30		novel_156	gaggaucuucaaaugucaguagc
31		novel_157	guacaaggacguucaccucacu
32		novel_158	auguaguauaucagcagagcgugu
33		novel_159	cuaucguacauucaugacacuc
34		novel_160	cccauguguuguagucguaucu
35		novel_166	aacaucucuguagccucguggu
36		novel_169	ucacgcucuuugcaugcucggcua
37		novel_17	ugagaucauugugaaaacugauu
38		novel_170	uguggauucuaacaccguuauc
39		novel_171	augauacugaaacgucgccauu
40		novel_174	uccggaacuagaaucaaccagcc
41		novel_177	ucuucacgggucaugcuuguug
42		novel_178	ugggcuacagauauggagguu
43		novel_18	agugguuuuccguugcacaugc
44		novel_180	auaaaacaagaacugguucgcu
45		novel_182	uuacagccccgacuuagccccca
46		novel_183	cgauuuauaguaacggcuugu
47		novel_185	uugugcacgagguuuggucuga
48		novel_188	ugaagacagugccugacg
49		novel_19	ugacuagauccacacucaucc
50		novel_191	aucuaagaucgcuuugugcaagu
51		novel_192	uggguaugcagcgcuggcgcu
52		novel_193	uaggucaaacuauaggacgcu
53		novel_197	ugcgcugcuguggaagguccaga
54		novel_198	ugcuucucuuugggcuaccaga
55		novel_199	uauauggauccgguguuucagu
56		novel_2	ucccugagaccauaacuugugc
57		novel_20	uauugcacucgucccggccuau
58		novel_200	uaacaagggaauucaacagau
59		novel_201	uuuuacaauugcuacccagguu
60		novel_202	acacgucuguagccucgugguac
61		novel_203	caucccagacauagcccucagu
62		novel_204	ugcgcuaaggugacuguaacgccu
63		novel_206	ugggccaaacauuguaugaacgu
64		novel_207	gcccaguacuuugcucuguaga
65		novel_208	uucugccucggcggcugugucu
66		novel_210	cccccucccgacacacccugguac
67		novel_212	uaucgguacuauacuugucucg
68		novel_214	agauauguuugauauauuuggu
69		novel_216	cuuaagaucaucauggcgcua
70		novel_217	ucugcagguauagaauauguucu
71		novel_220	uaauuuucguaacuagacucuau
72		novel_221	ucuugaccguagcacacgaucg
73		novel_223	cucgugaacaguucugguaccug
74		novel_225	ucuuacgaucaucuuagcacu
75		novel_227	uugucgugggaaaagccuugu
76		novel_228	ucuaucacuggcucacucacu
77		novel_229	auuuacgaucgucccagcgcuu
78		novel_232	uugcguaggcguugugcacagu
79		novel_238	acaguccucgugccuacugcaug
80		novel_24	cgggacuacgucaacuacuugc
81		novel_242	ugugguuuuaugcgucuggcuugu
82		novel_243	aggcaagauguuggcauagcu
83		novel_244	cuuuuuacaugugacuuaggga
84		novel_245	ugagacaguguguccucccu
85		novel_246	ugcgcuacgaucguuguaacu
86		novel_247	uccauuguucgacuccgauagc
87		novel_248	ucugugauggacauuuguacuu
88		novel_249	uuacagucagugaacucucuug
89		novel_25	aauugcacuugucccggccugc
90		novel_251	uauuauauggucucugguugcau
91		novel_253	ugacccaggguacccggaagauc
92		novel_254	augggacaagaaguagaucuga
93		novel_255	ucuacgauggucuuagcgcua
94		novel_257	uaccacaccuggauaguaggcu
95		novel_260	agagcuaccucacaguccccaa
96		novel_261	uauccaugcuugaacuaacgua
97		novel_262	aaagacaauuaccucccuugcc
98		novel_263	cugucggucucaagucgcucugu
99		novel_267	aauuaugucgcguugucgcccca
100		novel_268	uugcaggugagagcucuggugu
101		novel_271	agaacuguguauggacauc
102		novel_276	caacauccucuuuauaucaguuu
103		novel_281	acuuuaguucuucugucauguc
104		novel_282	uaaaaucagauuguaguguuugc
105		novel_283	aaugaccgucuggcgauaccu
106		novel_286	aauucagaucuguguucucguu
107		novel_290	uucgcgacguugucgaagcu
108		novel_291	agggcuaugucugggauguagg
109		novel_292	aauggcacugguagaauucacg
110		novel_293	ucuaguucguuacaaccguagu
111		novel_296	uguagacucaguaugacacaca
112		novel_299	uaaggcacgcggugaaugc
113		novel_3	uggaauguaaagaaguauguau
114		novel_302	uacagccccgacuuagcccccagu
115		novel_304	ugagacaguguguccucccuca
116		novel_305	gcucucugauugguucaccuuc
117		novel_306	ugaacaaggucgucuuauugcu
118		novel_308	auuuggcacuuguggaauaau
119		novel_309	agugcuaagacugauguaagcuu
120		novel_31	uacuggccugcaaaaucccaac
121		novel_310	uacggucucugguguacaucauu
122		novel_311	accagaugcguuacuccgauuu
123		novel_312	uuaaugggcuacacacaaagg
124		novel_313	aauucagaucuguguucucgu
125		novel_315	ucugaccucagaucagaug
126		novel_316	ugugaccagugucugugacaga
127		novel_320	agcaagccauugaauacccugg
128		novel_323	uuauugcuugagaauacacgu
129		novel_324	uuacgacugacuuagcgcua
130		novel_326	ggacauagaauguaccaguguacau
131		novel_328	agggccaagcauuguaugaacgu
132		novel_329	acugggcugcagauacgaaggu
133		novel_336	uuuggccacaaucucgcucucu
134		novel_337	cugggucgacugcccuugcgca
135		novel_338	aacaugucuguuucgcgaac
136		novel_34	ucuuugguuaucuagcuguaug
137		novel_342	cgaguggacguucuaugguaucu
138		novel_343	uguuauauggucucuggucugu
139		novel_345	gguuacgaccgacuuagcguu
140		novel_349	uggucugaggcgugacaccccc
141		novel_352	uagcgcuacaacgaucguaacu
142		novel_353	acgauacccggauucuccacca
143		novel_354	uuuccuuguuucggacugagg
144		novel_355	acgacugucagaaaugcacuau
145		novel_357	caugcauuaaacaaaggacacu
146		novel_358	uccguggucgauugaauucagu
147		novel_359	uaggauuucugggggcauuuucg
148		novel_36	uguacuuguaaagcugaggucc
149		novel_361	uuaagacguuguuauccauugu
150		novel_363	aaauguucccuguuaccauaga
151		novel_365	agcuguugggcucaugcccc
152		novel_372	ucaccggguauacauucauc
153		novel_373	ucagggguaaugauuaaa
154		novel_374	uggcuaaaauaagaucacguga
155		novel_375	uccgucagauaugaacauguuc
156		novel_376	uauuuuucuugaaccucuguguug
157		novel_38	aauugcacuggucccggccugc
158		novel_380	ucguucauuuccguaaccgacugc
159		novel_381	uaucggagucgaacaauggacu
160		novel_382	uaaggacuauccggugauuuc
161		novel_387	caacgggcugucgcugugagga
162		novel_388	ucaggaucagugauuggcagauu
163		novel_39	uaauacugucagguaaagaugu
164		novel_391	uuguugacugacuguacacguc
165		novel_394	uuagucugcugcauccacuc
166		novel_4	ugagguaguagguuguauaguu
167		novel_40	cacucccguuguccuaagcguu
168		novel_42	ccagaucuaacucuuccagcuca
169		novel_45	uuuugauuguugcucagaaagc
170		novel_49	ucggauaaguucuccucuucccccu
171		novel_51	ugagauucaacuccuccaacugc
172		novel_52	guugcugugucacgauacaaga
173		novel_53	uauuaugcugcuauucacgaga
174		novel_57	cuaaguacuggugccgcagga
175		novel_58	uugucacccauaaauucucuuc
176		novel_59	uggaauuugacguugcagagugga
177		novel_62	ugcggaugcggugcaugaaca
178		novel_63	auaaguaguggugccgcaggua
179		novel_64	uuuguucguucggcucgcguu
180		novel_67	uugugaccguuauaaugggcauu
181		novel_68	cguuccaauauuacagcugguu
182		novel_69	augugcgugagacagcgaccacu
183		novel_7	uggacggagaacugauaagggc
184		novel_70	uaaaugcauccucuauuacccac
185		novel_73	uauuauauggucucugcacacu
186		novel_76	uuagcgacagucuuuaaccagg
187		novel_77	uucguuuggcugugguuaaacu
188		novel_78	ugucucggucgaagaacuauuc
189		novel_8	uacccuguagauccgaauuugu
190		novel_81	guuacaauuguauuccgaugucc
191		novel_83	ucggucgaagaacuauucugu
192		novel_84	guauccggugguaucugccaag
193		novel_85	agguuuuguaagaugguuauugg
194		novel_88	acuguugguccagauugucaguuu
195		novel_9	uggacggaaaacugauaagggc
196		novel_90	ugucucaccagucuuccuucuc
197		novel_92	agugggcggacgucugucauucu
198		novel_94	uuggagaguguauuguugaacu
199		novel_95	ugguuuccuucuuccguggccc
200		novel_97	agguuuuguaagauggucguugg
201	known miRNA	hdh-miR-1984	ugcccuauccgucaggaacugug
202		hdh-miR-1985	ugccauuuuuaucagucacugug
203		hdh-miR-1986	uggauuucccaagauccgugau
204		hdh-miR-1990	aguaaguugauggggucccagg
205		hdh-miR-1991	cuuacccuguuaaucggagaagu
