# Supplementary material for: Identification and characteristics of muscle growth-related microRNA in the Pacific abalone, Haliotis discus hannai
Source: BMC Genomics. 2018 Dec 13;19:915. doi: 10.1186/s12864-018-5347-9 (PMC6293614; doi:10.1186/s12864-018-5347-9)
Supplement: Supplementary file 5 — The conserved miRNAs across the different animal species in the miRBase. (XLSX 10 kb) [file 12864_2018_5347_MOESM5_ESM.xlsx]

## Sheet: Sheet1
Table S5 The conserved miRNAs across the different phyla in the miRBase
miRNA name of the H. discus hannai	miRNA name in the miRBase	species namber
novel_4	let-7	83
novel_271	mir-219	64
hdh-mir-1990	mir-1990	4
novel_299	mir-124	83
novel_39	mir-8	76
novel_3	mir-1	84
hdh-mir-1991	mir-1991	3
novel_243	mir-31	60
hdh-mir-1986	mir-1986	3
novel_323	mir-137	56
novel_34	mir-9	85
novel_7	mir-184	63
novel_1	mir-10	85
novel_19	mir-279	32
novel_45	mir-315	28
