# Supplementary material for: Identification and characteristics of muscle growth-related microRNA in the Pacific abalone, Haliotis discus hannai
Source: BMC Genomics. 2018 Dec 13;19:915. doi: 10.1186/s12864-018-5347-9 (PMC6293614; doi:10.1186/s12864-018-5347-9)
Supplement: Supplementary file 6 — The potential miRNA-target interactions which may play a vital role in muscle growth of the H. discus hannai. (XLSX 13 kb) [file 12864_2018_5347_MOESM6_ESM.xlsx]

## Sheet: Sheet1
Table S6 The potential miRNA-target interactions which may play a vital role in muscle growth of the H. discus hannai
miRNA	Gene Symbol	Gene Description
hdh-miR-1984	SLC6A3	sp|P23977|SC6A3_RAT Sodium-dependent dopamine transporter OS=Rattus norvegicus GN=Slc6a3 PE=2 SV=1
hdh-miR-1984	FGFR1	sp|Q7TQM3|FGRL1_RAT Fibroblast growth factor receptor-like 1 OS=Rattus norvegicus GN=Fgfrl1 PE=2 SV=1
hdh-miR-1984	FGFR3	sp|O42127|FGFR3_XENLA Fibroblast growth factor receptor 3 OS=Xenopus laevis GN=fgfr3 PE=2 SV=1
hdh-miR-1984	CASP2	sp|Q98943|CASP2_CHICK Caspase-2 OS=Gallus gallus GN=CASP2 PE=2 SV=2
hdh-miR-1984	MAP2K6	sp|Q5E9X2|MP2K6_BOVIN Dual specificity mitogen-activated protein kinase kinase 6 OS=Bos taurus GN=MAP2K6 PE=2 SV=1
hdh-miR-1984	CASP8	sp|Q9JHX4|CASP8_RAT Caspase-8 OS=Rattus norvegicus GN=Casp8 PE=1 SV=1
hdh-miR-1984	PI4KB	sp|O08561|PI4KB_RAT Phosphatidylinositol 4-kinase beta OS=Rattus norvegicus GN=Pi4kb PE=1 SV=1
hdh-miR-1984	FOXO	sp|B4JSC2|FOXO_DROGR Forkhead box protein O OS=Drosophila grimshawi GN=foxo PE=3 SV=1
hdh-miR-1984	SLC35B2	sp|Q91ZN5|S35B2_MOUSE Adenosine 3'-phospho 5'-phosphosulfate transporter 1 OS=Mus musculus GN=Slc35b2 PE=2 SV=1
hdh-miR-1984	MYO7A	sp|Q17LW0|MYO7A_AEDAE Myosin-VIIa OS=Aedes aegypti GN=ck PE=3 SV=1
hdh-miR-1984	FAD3	sp|Q9Z0R9|FADS2_MOUSE Fatty acid desaturase 2 OS=Mus musculus GN=Fads2 PE=2 SV=1
hdh-miR-1984	BMP7	sp|P30886|BMP7_XENLA Bone morphogenetic protein 7 OS=Xenopus laevis GN=bmp7 PE=1 SV=1
hdh-miR-1984	TMEM179B	sp|Q7T392|T179B_DANRE Transmembrane protein 179B OS=Danio rerio GN=tmem179b PE=2 SV=2
hdh-miR-1984	EGFR	sp|P0CY46|EGFR_APIME Epidermal growth factor receptor OS=Apis mellifera GN=Egfr PE=2 SV=1
novel_102	EF2	sp|P13060|EF2_DROME Elongation factor 2 OS=Drosophila melanogaster GN=EF2 PE=1 SV=4
novel_102	MAP3K13B	sp|A7J1T0|M313B_XENLA Mitogen-activated protein kinase kinase kinase 13-B OS=Xenopus laevis GN=map3k13-b PE=2 SV=1
novel_102	PFKA	sp|P52034|PFKA_DROME ATP-dependent 6-phosphofructokinase OS=Drosophila melanogaster GN=Pfk PE=2 SV=2
novel_102	ZNF367	sp|Q5U2Z0|ZN367_RAT Zinc finger protein 367 OS=Rattus norvegicus GN=Znf367 PE=2 SV=1
novel_102	SLC6A3	sp|P23977|SC6A3_RAT Sodium-dependent dopamine transporter OS=Rattus norvegicus GN=Slc6a3 PE=2 SV=1
novel_102	HSF	sp|P41154|HSF_XENLA Heat shock factor protein OS=Xenopus laevis GN=hsf1 PE=2 SV=1
novel_102	PEAMT	sp|Q9M571|PEAMT_SPIOL Phosphoethanolamine N-methyltransferase OS=Spinacia oleracea GN=PEAMT PE=1 SV=1
novel_102	ACVR1	sp|Q90ZK6|ACVR1_CHICK Activin receptor type-1 OS=Gallus gallus GN=ACVR1 PE=2 SV=1
novel_102	SQH	sp|P40423|SQH_DROME Myosin regulatory light chain sqh OS=Drosophila melanogaster GN=sqh PE=1 SV=1
novel_102	IMPDH1	sp|A0JNA3|IMDH1_BOVIN Inosine-5'-monophosphate dehydrogenase 1 OS=Bos taurus GN=IMPDH1 PE=2 SV=2
novel_102	IRS1B	sp|P84770|IRS1B_XENLA Insulin receptor substrate 1-B OS=Xenopus laevis GN=irs1-b PE=2 SV=1
novel_102	EIF4A3	sp|P38919|IF4A3_HUMAN Eukaryotic initiation factor 4A-III OS=Homo sapiens GN=EIF4A3 PE=1 SV=4
novel_102	EGFR	sp|P0CY46|EGFR_APIME Epidermal growth factor receptor OS=Apis mellifera GN=Egfr PE=2 SV=1
novel_13	MAPK5	sp|Q8IW41|MAPK5_HUMAN MAP kinase-activated protein kinase 5 OS=Homo sapiens GN=MAPKAPK5 PE=1 SV=2
novel_13	MP2K5	sp|Q62862|MP2K5_RAT Dual specificity mitogen-activated protein kinase kinase 5 OS=Rattus norvegicus GN=Map2k5 PE=1 SV=1
novel_13	MYS	sp|P24733|MYS_ARGIR Myosin heavy chain, striated muscle OS=Argopecten irradians PE=1 SV=1
novel_13	SOX14	sp|Q32PP9|SOX14_DANRE Transcription factor Sox-14 OS=Danio rerio GN=sox14 PE=2 SV=1
novel_13	CDC42	sp|Q8CFN2|CDC42_RAT Cell division control protein 42 homolog OS=Rattus norvegicus GN=Cdc42 PE=1 SV=2
novel_18	GHSR	sp|A5A4L1|GHSR_MUSPF Growth hormone secretagogue receptor type 1 OS=Mustela putorius furo GN=GHSR PE=2 SV=1
novel_18	FSTL3	sp|O95633|FSTL3_HUMAN Follistatin-related protein 3 OS=Homo sapiens GN=FSTL3 PE=1 SV=1
novel_18	SLC8A3	sp|P57103|NAC3_HUMAN Sodium/calcium exchanger 3 OS=Homo sapiens GN=SLC8A3 PE=2 SV=2
novel_18	FGF17	sp|O60258|FGF17_HUMAN Fibroblast growth factor 17 OS=Homo sapiens GN=FGF17 PE=1 SV=1
novel_353	IMPDH1	sp|A0JNA3|IMDH1_BOVIN Inosine-5'-monophosphate dehydrogenase 1 OS=Bos taurus GN=IMPDH1 PE=2 SV=2
novel_353	FGFR3	sp|P18460|FGFR3_CHICK Fibroblast growth factor receptor 3 OS=Gallus gallus GN=FGFR3 PE=2 SV=1
novel_4	IGF2BP	sp|Q5RB68|IF2B2_PONAB Insulin-like growth factor 2 mRNA-binding protein 2 OS=Pongo abelii GN=IGF2BP2 PE=2 SV=1
novel_4	UNC89	sp|O01761|UNC89_CAEEL Muscle M-line assembly protein unc-89 OS=Caenorhabditis elegans GN=unc-89 PE=1 SV=3
novel_4	NRARP	sp|A4II29|NRARP_XENTR Notch-regulated ankyrin repeat-containing protein OS=Xenopus tropicalis GN=nrarp PE=3 SV=1
novel_4	MYLK	sp|P11799|MYLK_CHICK Myosin light chain kinase, smooth muscle OS=Gallus gallus GN=Mylk PE=1 SV=2
novel_45	IMPDH1	sp|A0JNA3|IMDH1_BOVIN Inosine-5'-monophosphate dehydrogenase 1 OS=Bos taurus GN=IMPDH1 PE=2 SV=2
novel_45	UNC89	sp|O01761|UNC89_CAEEL Muscle M-line assembly protein unc-89 OS=Caenorhabditis elegans GN=unc-89 PE=1 SV=3
novel_45	FGFR3	sp|P18460|FGFR3_CHICK Fibroblast growth factor receptor 3 OS=Gallus gallus GN=FGFR3 PE=2 SV=1
novel_45	TEKT3	sp|A6H782|TEKT3_BOVIN Tektin-3 OS=Bos taurus GN=TEKT3 PE=2 SV=1
novel_45	IGFBP	sp|G4V4G1|IGFBP_CUPSA Insulin-like growth factor-binding protein-related protein 1 OS=Cupiennius salei PE=2 SV=1
novel_45	SQH	sp|P40423|SQH_DROME Myosin regulatory light chain sqh OS=Drosophila melanogaster GN=sqh PE=1 SV=1
novel_59	ZNF91	sp|Q05481|ZNF91_HUMAN Zinc finger protein 91 OS=Homo sapiens GN=ZNF91 PE=2 SV=2
novel_59	EHF	sp|Q32LN0|EHF_BOVIN ETS homologous factor OS=Bos taurus GN=EHF PE=2 SV=1
novel_59	FOXK2	sp|Q7ZX03|FOXK2_XENLA Forkhead box protein K2 OS=Xenopus laevis GN=foxk2 PE=2 SV=2
novel_59	GHSR	sp|A5A4L1|GHSR_MUSPF Growth hormone secretagogue receptor type 1 OS=Mustela putorius furo GN=GHSR PE=2 SV=1
novel_59	IMPDH1	sp|A0JNA3|IMDH1_BOVIN Inosine-5'-monophosphate dehydrogenase 1 OS=Bos taurus GN=IMPDH1 PE=2 SV=2
novel_7	MLR	sp|P08051|MLR_SPISA Myosin regulatory light chain, smooth muscle OS=Spisula sachalinensis PE=1 SV=1
novel_7	KIF17	sp|Q9P2E2|KIF17_HUMAN Kinesin-like protein KIF17 OS=Homo sapiens GN=KIF17 PE=2 SV=3
novel_7	TEKT3	sp|A6H782|TEKT3_BOVIN Tektin-3 OS=Bos taurus GN=TEKT3 PE=2 SV=1
novel_9	MLR	sp|P08051|MLR_SPISA Myosin regulatory light chain, smooth muscle OS=Spisula sachalinensis PE=1 SV=1
novel_9	MYLK	sp|P29294|MYLK_RABIT Myosin light chain kinase, smooth muscle OS=Oryctolagus cuniculus GN=MYLK PE=1 SV=2
novel_9	MYPH	sp|Q24799|MYPH_ECHGR Myophilin OS=Echinococcus granulosus PE=2 SV=1
novel_9	FGFR3	sp|O42127|FGFR3_XENLA Fibroblast growth factor receptor 3 OS=Xenopus laevis GN=fgfr3 PE=2 SV=1
novel_9	SLC28A3	sp|Q9UA35|S28A3_EPTST Solute carrier family 28 member 3 OS=Eptatretus stoutii GN=SLC28A3 PE=2 SV=1
novel_9	TEKT3	sp|A6H782|TEKT3_BOVIN Tektin-3 OS=Bos taurus GN=TEKT3 PE=2 SV=1
